# Supplementary material for: Versatile CRISPR/Cas9 Systems for Genome Editing in Ustilago maydis
Source: J Fungi (Basel). 2021 Feb 18;7(2):149. doi: 10.3390/jof7020149 (PMC7922307; doi:10.3390/jof7020149)
Supplement: Supplementary file 1 [file jof-07-00149-s001.zip]

Archive with 12 entries (12 files):
- Figure S1.pdf
- __MACOSX/._Figure S1.pdf
- Figure S2.pdf
- __MACOSX/._Figure S2.pdf
- Figure S3.pdf
- __MACOSX/._Figure S3.pdf
- Wege et al_Table S1.docx
- __MACOSX/._Wege et al_Table S1.docx
- Wege et al_Table S2.xlsx
- __MACOSX/._Wege et al_Table S2.xlsx
- Wege et al_Table S3.docx
- __MACOSX/._Wege et al_Table S3.docx
