# Supplementary material for: Versatile CRISPR/Cas9 Systems for Genome Editing in Ustilago maydis
Source: J Fungi (Basel). 2021 Feb 18;7(2):149. doi: 10.3390/jof7020149 (PMC7922307; doi:10.3390/jof7020149)
Supplement: Supplementary file 1 [file jof-07-00149-s001.zip › Wege et al_Table S2.xlsx]

## Sheet: Tabelle1
Supplementary tabls S2
name	sequence	used for
MJ388	gcattcaaaattccattcTACGTAggtgtcacaggcagcTCTAGAaatagcaagttaaaataaggctagtccgttatcaacttgaaaaagtggcaccgagtcggtgctttttttctagGcccagctttcttgtacaaagttggcattagtacccgtaccgagctcgac	gibson für pCas9
MJ389	gtcgagctcggtacgggtactaatgccaactttgtacaagaaagctgggCctagaaaaaaagcaccgactcggtgccactttttcaagttgataacggactagccttattttaacttgctattTCTAGAgctgcctgtgacaccTACGTAgaatggaattttgaatgc
MJ465_Cas9_1	GCGAACTCCACGCCATCCTCAGGAGGCAGGAGGACTTCTATC	5' cas9	Mutagenesis of cas9 to generate Cas9hf
MJ466_Cas9_2	CGTTAATCAGCTTGCGCGAGAGggcGCCCCAACCTGTGTATCGCC	Cas9 R661A fwd
MJ467_Cas9_3	GGCGATACACAGGTTGGGGCgccCTCTCGCGCAAGCTGATTAACG	Cas9 R661A rev
MJ468_Cas9_4	GGCTGTCGTCGTGGATGAGcgcCATGAAGTTGCGGTTAGC	Cas9 R695A fwd
MJ469_Cas9_5	GCTAACCGCAACTTCATGgcgCTCATCCACGACGACAGCC	Cas9 R695A rev
MJ470_Cas9_6	GTGCGACGTGCTTGGTAATcgcACGCGTTTCGACGAGCTGAC	Cas9 R926A fwd
MJ471_Cas9_7	GTCAGCTCGTCGAAACGCGTgcgATTACCAAGCACGTCGCAC	Cas9 R926A rev
MJ472_Cas9_8	CGGCATTGAGGTAGGCGTCATGCGCATGGTGGTAGTTGTTGATC	3' cas9
MJ 418 fwd don3 targetseq	aacGCTTTGCGCGACCCAAGCAAgttttagag	pCas9-don3
MJ 419 rev don3 targetseq	ctagctctaaaacTTGCTTGGGTCGCGCAAAGCgtt
MJ 669	CTCGCCCACCTCTCTTGCGCCGTGCTTTCTCTGGGCCTCATGATTTGTTTTCGACGCATGCATCCTGCATTCTAATATGG	40 bp don3 LF+RF	don3 ko-Donor DNA
MJ 670	CCATATTAGAATGCAGGATGCATGCGTCGAAAACAAATCATGAGGCCCAGAGAAAGCACGGCGCAAGAGAGGTGGGCGAG
MJ 661	GGCTGTTTGTTGTTCAGCTCG	750 bp-LF
MJ 662	TTTCTCCTGTGCGGCTATACC	750 bp-RF
MJ 665	TTTGCTGCAGCTCGACAAATC	250 bp-LF
MJ 666	GGAACGTATGCACGCCGTCAT	250 bp-RF
MJ415 rev LF don3	gctcaTGAGGCCCAGAGAAAGC	PCR LF don3
MJ416 fwd RF don3	gctcaTGATTTGTTTTCGACGC	PCR RF don3
Pho85_sgDNA fwd	aacGGTCATTGTTGTCACGTCCAgttttagag	pCas9-Cdk5
Pho85_sgDNA rev	ctagctctaaaacTGGACGTGACAACAATGACCgtt
Pho85_donor 5' SGmut	CGTGGgCGTGAtAACAAcGACCAG	survival donor sgDNA fwd	construction of Cdk5as donor DNA
Pho85_donor 3' SGmut	CTGGTCgTTGTTaTCACGcCCACG	survival donor sgDNA rev
Pho85_donor 5' GK_HindIII	TCCAAGCTtATGCTCGTGgggGAGTACATGGAGCAGGAC	F85G + silent mutation to gain a HindIII restriction site
Pho85_donor 3' GK_HindIII	GTCCTGCTCCATGTACTCcccCACGAGCATaAGCTTGGA
Pho85_donor 5' + SspI	gcAATATTCACCTCGATGCTGAAGAGGG	donor fwd
Pho85_donor 3' + SspI	gcAATATTGCCGACGTTGAGCTGGCTG	donor rev
MK883_sgMat1 fwd	aacGCAGGATCAGGCCTTCGTCAgttttagag	pCas9-Mat1
MK884_sgMat1 rev	ctagctctaaaacTGACGAAGGCCTGATCCTGCgtt
ML232_Mat1 LF 5'	ATCTGATAGCTGGGATTTGCAGTG		construction of UhMat1 donor DNA
ML233_Mat1_3' UmUh	CTTTGCGGGCTTTTTCTGCTTCATGATCAGCGACAGCTCGATGTGCAG	U. hordei sequences
ML234_Mat1_5' UmUh	CTGCACATCGAGCTGTCGCTGATCATGAAGCAGAAAAAGCCCGCAAAG	U. maydis sequences
ML235_Mat1_3' UhUm	CTGGAAACGTGACTGCTTAGGTTGCTACTGCACCCACTCATAGCGCCC
ML236_Mat1_5' UhUm	GGGCGCTATGAGTGGGTGCAGTAGCAACCTAAGCAGTCACGTTTCCAG
ML241_Mat1 RF 3'	ATCACGTTGCCACCCATTCAAGCG
ML243_UmMat1 Test L0	CGAAAACAGTATATCCCGATGG
ML244_UhMat1 Test rev	GGTGTGCGACGAACACGAGCAGC
ML314_um02182_sgDNA_fwd	aacGGCGAGAGGAACGATAGCAGgttttagag	pCas9-Fab4
ML315_um02182_sgDNA_rev	ctagctctaaaacCTGCTATCGTTCCTCTCGCCgtt
ML308_fab4_5' P-mC	CTGATCAACTCCTTCACCATCCCGCTTCTGAACGAGTCTACATCAACACACCATGGTGAGCAAGGGCGAGG	mCherry sequence	construction of mC-Fab4 donor DNA
ML309_3' mC-fab4	CGGGAGCTGCGTCCTTGGGCATGGCCACGCGTGCGGCGGCTGCCGCGGCCTTGTACAGC	Ala-6-linker sequence		PCR 7
ML310_5' mC-fab4	GCTGTACAAGGCCGCGGCAGCCGCCGCACGCGTGGCCATGCCCAAGGACGCAGCTCCCG
ML311_fab4_3' SGmut	GCTTCGGCGAGAGGGACAATTGCAGCGGTAGAGG
ML312_fab4_5' SGmut	CCTCTACCGCTGCAATTGTCCCTCTCGCCGAAGC			PCR 4
ML313_fab4 3'	TTACAGACGAGGCTGGAACTGG
ML574_fab4_5'	GACCCGCCATGAGCGAGGAGCG
ML425_fab4_3' P	TGTGTTGATGTAGACTCGTTCAGAAG			PCR 5
ML575_fab4 L0	GGGTGTAGCACCAAAGATGG			PCR 1
ML608_fab4 -20	CACCATCCCGCTTCTGAACG			PCR 2
ML433_fab4 R3	GGTCAGCGACTCTGATTTCACG			PCR 8
mCherry 5'out	TGATGATGGCCATGTTATCC			PCR 3
mCherry 3'out	CGAGGACTACACCATCGTGG			PCR 6
Primers used in this study.
